# Supplementary material for: A DFT Study on the Kinetics of HOO•, CH3OO•, and O2•− Scavenging by Quercetin and Flavonoid Catecholic Metabolites
Source: Antioxidants (Basel). 2023 May 25;12(6):1154. doi: 10.3390/antiox12061154 (PMC10295791; doi:10.3390/antiox12061154)
Supplement: Supplementary file 1 [file antioxidants-12-01154-s001.zip]

Archive with 1 entries (1 files):
- antioxidants-2403132-supplementary.docx
